# Supplementary material for: Biases in bulk: DNA metabarcoding of marine communities and the methodology involved
Source: Mol Ecol. 2020 Aug 29;30(13):3270–88. doi: 10.1111/mec.15592 (PMC8359149; doi:10.1111/mec.15592)
Supplement: Supplementary file 1 — Table S1 [file MEC-30-3270-s002.xlsx]

## Sheet: Supplementary_table_1
reference	year	journal	sample_type	target_taxa	preservation	DNA_extraction	DNA_marker	PCR_profile	initial_denaturation_temperature	number_of_cycles	annealing_temperature	PCR_replicates	sequencing_platform
Abad et al 2016	2016	Marine Biology	plankton	microeukaryotes_algae, zooplankton	frozen	DNeasy_PowerSoil_Kit_(Qiagen)	18S_V9	single_annealing	92	30	57	0	Illumina
Akita et al 2019	2019	Journal of Applied Phycology	hard_substrate	microeukaryotes_algae	frozen	ISOIL_DNA_extraction_kit_(Nippon_Gene)	rbcL	single_annealing	94	35	50	0	454_Roche
Albaina et al 2016	2016	Ecology and Evolution	diet	zooplankton	ethanol	salt_extraction_procedure	18S_V9	single_annealing	NA	35	57	3	Illumina
Al-Rshaidat et al 2016	2016	Genome	hard_substrate	eukaryotes_general	DMSO, ethanol	DNeasy_PowerSoil_Kit_(Qiagen)	COI_313bp	touchdown	NA	36	touchdown	3	Ion_Torrent
Aylagas et al 2016	2016	Frontiers in Marine Science	sediment	benthic_macrofauna	ethanol	Wizard_Genomic_Kit	COI_313bp, COI_658bp	test	test	test	test	0	Illumina
Aylagas et al 2018	2018	Ecological Indicators	hard_substrate, sediment	benthic_macrofauna	ethanol	Wizard_Genomic_Kit	COI_313bp	single_annealing	98	27	46	0	Illumina
Barbato et al 2019	2019	Ecology and Evolution	diet	eukaryotes_general	frozen	DNeasy_Blood_&_Tissue_Kit_(Qiagen)	16S (2 regions), COI_other	single_annealing	96	35	50	2	Illumina
Bescot et al 2015	2015	Environmental Microbiology	plankton	microeukaryotes_algae	frozen	Nucleospin_tissue_kit_(Macherey-Nagel)	18S_V9	single_annealing	98	25	57	3	Illumina
Bessey et al 2018	2018	Ecology and Evolution	diet	eukaryotes_general	ethanol	DNeasy_Blood_&_Tissue_Kit_(Qiagen)	16S (2 regions), 18S_other	single_annealing	95	40	51	2	Illumina
Brannock and Halanych 2015	2015	Marine Genomics	sediment	benthic_meiofauna	frozen	DNeasy_PowerSoil_Kit_(Qiagen)	18S_V9	NA	NA	NA	NA	2	Illumina
Brannock et al 2014	2014	Biological Bulletin	sediment	benthic_meiofauna	frozen	DNeasy_PowerSoil_Kit_(Qiagen)	18S_V9	NA	NA	NA	NA	2	Illumina
Brannock et al 2018	2018	Marine Ecology Progress Series	sediment	benthic_meiofauna	frozen	DNeasy_PowerSoil_Kit_(Qiagen)	18S_V9	NA	NA	NA	NA	2	Illumina
Briand et al 2018	2018	Biofouling	hard_substrate	eukaryotes_general	NA	DNeasy_PowerSoil_Kit_(Qiagen)	18S_V4	single_annealing	94	25	55	0	Illumina
Brown et al 2015	2015	Ecology and Evolution	mock_community	zooplankton	NA	DNeasy_Blood_&_Tissue_Kit_(Qiagen)	18S_V4	single_annealing	95	25	50	between2-8	454_Roche
Brown et al 2016	2016	Diversity and Distributions	plankton	zooplankton	ethanol	DNeasy_Blood_&_Tissue_Kit_(Qiagen)	18S_V4	single_annealing	95	25	50	4	454_Roche
Casas et al 2017	2017	Frontiers in Marine Science	plankton	zooplankton	ethanol	phenol_chloroform_procedure	18S_V9	single_annealing	94	30	57	2	454_Roche
Chain et al 2016	2016	Diversity and Distributions	plankton	zooplankton	ethanol	DNeasy_Blood_&_Tissue_Kit_(Qiagen)	18S_V4	single_annealing	95	25	50	0	454_Roche
Chariton et al 2010	2010	Frontiers in Ecology and the Environment	sediment	eukaryotes_general	NA	DNeasy_PowerSoil_Kit_(Qiagen)	18S_other	NA	NA	NA	NA	0	454_Roche
Clarke et al 2017	2017	Ecology and Evolution	plankton	zooplankton	ethanol	DNeasy_Blood_&_Tissue_Kit_(Qiagen)	16S, 18S_other, COI_313bp	test	test	test	test	2	Illumina
Cowart et al 2015	2015	PLoS ONE	sediment	eukaryotes_general	frozen	DNeasy_PowerSoil_Kit_(Qiagen)	18S_other, COI_other	single_annealing	95	35	57	2	454_Roche
de Faria et al 2018	2018	Marine Environmental Research	sediment	benthic_meiofauna	ethanol	DNeasy_PowerSoil_Kit_(Qiagen)	18S_V1-V2	single_annealing	95	35	57	0	Illumina
de Vargas et al 2015	2015	Science	plankton	microeukaryotes_algae, zooplankton	NA	NA	18S_V9	NA	NA	25	NA	3	NA
Deagle et al 2018	2018	Molecular Ecology Resources	plankton	microeukaryotes_algae, zooplankton	ethanol	DNeasy_Blood_&_Tissue_Kit_(Qiagen)	COI_313bp	single_annealing	95	35	46	3	Illumina
Dell'Anno et al 2015	2015	PLoS ONE	sediment	benthic_meiofauna	frozen	NA	18S_V1-V2	single_annealing	94	35	57	0	454_Roche
Devloo-Delva et al 2019	2019	Marine and Freshwater Research	diet	fish	frozen	CTAB_procedure	12S, 16S, COI_313bp	single_annealing	95	40	50	0	Illumina
Djurhuus et al 2018	2018	Limnology and Oceanography: Methods	plankton	zooplankton	frozen	DNeasy_Blood_&_Tissue_Kit_(Qiagen)	18S_V9, COI_313bp	dual_annealing (18S), touchdown (COI)	94 (18S), 95 (COI)	35 (18S), 41 (COI)	65 & 57 (18S), touchdown (COI)	3	Illumina
Eckert et al 2018	2018	Advances in Ecological Research	mock_community	zooplankton	ethanol	DNeasy_Blood_&_Tissue_Kit_(Qiagen)	18S_V4	single_annealing	95	25	50	8	Illumina
Fonseca et al 2010	2010	Nature Communications	sediment	benthic_meiofauna	DMSO	QIAamp_DNA_Blood_Maxi_Kit_(Qiagen)	18S_V1-V2	single_annealing	95	35	57	0	454_Roche
Fonsenca et al 2014	2014	Global Ecology and Biogeography	sediment	benthic_meiofauna	DMSO	QIAamp_DNA_Blood_Maxi_Kit_(Qiagen)	18S_V1-V2	single_annealing	95	35	57	0	454_Roche
Granquist et al 2018	2018	Polar Biology	diet	fish	frozen	QIAmp_DNA_stool_kit_(Qiagen)	16S	single_annealing	95	40	54	0	454_Roche
Gutierrez-Ridriguez et al 2018	2018	ISME Journal	plankton	microeukaryotes_algae	NA	Nucleospin_tissue_kit_(Macherey-Nagel)	18S_V4	NA	NA	NA	NA	3	Illumina
Hirai et al 2015	2015	Molecular Ecology Resources	plankton	zooplankton	ethanol	Gentra_Puregene_Cell_and_Tissue_Kit_(Qiagen)	LSU_D2	single_annealing	94	22	58	0	454_Roche
Hollatz et al 2017	2017	Genome	mock_community	benthic_macrofauna	NA	E.Z.N.A._Mollusk_DNA_Kit_(Omega_Bio-tek)	test	test	test	test	test	0	454_Roche
Holovachov et al 2017	2017	Royal Society Open Science	sediment	benthic_meiofauna	ethanol	DNeasy_PowerSoil_Kit_(Qiagen)	18S_V1-V2	single_annealing	95	25	NA	3	Illumina
Hu et al 2016	2016	Frontiers in Microbiology	plankton	microeukaryotes_algae, zooplankton	frozen	Dneasy_PowerWater_kit_(Qiagen)	16S, 18S_other	NA	NA	NA	NA	0	Illumina
Jakubaviciute et al 2017	2017	PLoS ONE	diet	eukaryotes_general	ethanol	UltraCleanTissue_DNA_extraction_kit_(MOBIO)	COI_313bp	single_annealing	95	40	55	2	Illumina
Kim et al 2017	2017	Animal Cells and Systems	sediment	eukaryotes_general	frozen	DNeasy_PowerSoil_Kit_(Qiagen)	18S_V4	single_annealing	94	35	50	0	Illumina
Leray and Knowlton 2015	2015	Proceedings of the National Academy of Sciences of the United States of America	hard_substrate	eukaryotes_general	DMSO, ethanol	DNeasy_PowerSoil_Kit_(Qiagen)	COI_313bp	touchdown	NA	36	touchdown	3	Ion_Torrent
Leray and Knowlton 2017	2017	PeerJ	mock_community	eukaryotes_general	DMSO, ethanol	phenol_chloroform_procedure	COI_313bp	touchdown	NA	36	touchdown	3	Illumina
Lobo et al 2017	2017	Scientific Reports	sediment	benthic_macrofauna	ethanol	Nucleospin_tissue_kit_(Macherey-Nagel)	test	test	test	test	test	0	Illumina
Matley et al 2018	2018	Ecology and Evolution	diet	eukaryotes_general	frozen	CTAB_procedure	COI_313bp	single_annealing	95	40	56	0	Illumina
Nanjappa et al 2014	2014	PLoS ONE	plankton	microeukaryotes_algae	frozen	DNeasy_PowerSoil_Kit_(Qiagen)	18S_V4, 18S_V9	single_annealing	98	25	57	0	454_Roche
Pearman et al 2016	2016	Marine Environmental Research	hard_substrate	eukaryotes_general	ethanol	DNeasy_PowerSoil_Kit_(Qiagen)	18S_V4	dual_annealing	95	35	57 (first), 49 (second)	3	Illumina
Penna et al 2017	2017	Marine Genomics	plankton	microeukaryotes_algae	NA	Dneasy_PowerWater_kit_(Qiagen)	18S_V4	NA	NA	NA	NA	NA	NA
Piredda et al 2018	2018	Scientific Reports	plankton	microeukaryotes_algae	NA	Nucleospin_tissue_kit_(Macherey-Nagel)	18S_V4	NA	NA	NA	NA	NA	NA
Ransome et al 2017	2017	PLoS ONE	hard_substrate	eukaryotes_general	NA	DNeasy_PowerSoil_Kit_(Qiagen)	COI_313bp	touchdown	95	36	touchdown	3	Ion_Torrent
Riccioni et al 2018	2018	Ecology and Evolution	diet	eukaryotes_general	ethanol	DNeasy_Blood_&_Tissue_Kit_(Qiagen)	COI_313bp	touchdown	NA	41	touchdown	2	Illumina
Salonen et al 2018	2018	FEMS Microbiology Ecology	sediment	microeukaryotes_algae	frozen	DNeasy_PowerSoil_Kit_(Qiagen)	18S_V4, 18S_V9	NA	NA	NA	NA	2	Illumina
Sauvage et al 2016	2016	BMC Ecology	corals	microeukaryotes_algae	NA	DNeasy_PowerSoil_Kit_(Qiagen)	tufA	single_annealing	95	40	42	0	Illumina
Schwarz et al 2018	2018	Ecology and Evolution	diet	fish	ethanol, frozen	NA	16S	single_annealing	95	35	57	0	Illumina
Smith etal 2017	2017	New Zealand Journal of Marine and Freshwater Research	mock_community	microeukaryotes_algae	NA	DNeasy_PowerSoil_Kit_(Qiagen)	18S_V4, LSU_D1D2, COB	single_annealing	94	35	55	0	Illumina
Sommer et al 2017	2017	Molecular Ecology	plankton	zooplankton	RNAlater	E.Z.N.A._Tissue_DNA_kit_(Omega)	18S_V1-V2	NA	NA	NA	NA	2	Illumina
Stamoulis et al 2017	2017	Scientific Reports	diet	microeukaryotes_algae	ethanol	Plant_DNeasy_kit_(Qiagen)	23S	single_annealing	94	35	55	0	Illumina
Stefanni et al 2018	2018	Scientific Reports	plankton	zooplankton	ethanol	E.Z.N.A._Mollusk_DNA_Kit_(Omega_Bio-tek)	18S_other, COI_313bp	dual_annealing	95	26 (18S), 28 (COI)	46 (first), 54 (second)	0	Ion_Torrent
Tverin et al 2019	2019	PLoS ONE	diet	fish	frozen	QIAmp_DNA_stool_kit_(Qiagen)	16S	single_annealing	95	40	54	0	454_Roche
van der Reis et al 2018	2018	PeerJ	diet	eukaryotes_general	NA	Gentra_Puregene_Tissue_Kit_(Qiagen)	18S_V4, COI_313bp	touchdown	95	50	touchdown	3	Illumina
Walters et al 2019	2019	Molecular Ecology	diet	microeukaryotes_algae, zooplankton	NA	DNeasy_Blood_&_Tissue_Kit_(Qiagen)	18S_other	single_annealing	94	30	60	0	Ion_Torrent
Wangensteen et al 2018	2018	Marine Pollution Bulletin	hard_substrate	eukaryotes_general	ethanol	DNeasy_PowerSoil_Kit_(Qiagen)	18S_other, COI_313bp	single_annealing	95	35	45	3	Illumina
Wangensteen et al 2018	2018	PeerJ	hard_substrate	eukaryotes_general	ethanol	DNeasy_PowerSoil_Kit_(Qiagen)	18S_other, COI_313bp	single_annealing	95	35	45	3	Illumina
Yoon et al 2017	2017	PeerJ	diet	fish	frozen	AccuPrep_R_genomic_DNA_Extraction_Kit_(Bionee)	COI_other	single_annealing	94	15	48	0	Illumina
Zaiko et al 2015	2015	Marine Pollution Bulletin	plankton	zooplankton	ethanol	QIAamp_DNA_Mini_Kit_(Qiagen)	COI_658bp	single_annealing	94	30	48	0	454_Roche
Zhang et al 2018	2018	Environmental Microbiology	sediment	microeukaryotes_algae	frozen	FastDNA_SPIN_Kit_(MP_Biomedicals)	18S_V9	single_annealing	98	30	50	0	Illumina
Zhang et al 2018	2018	Evolutionary Applications	mock_community	zooplankton	NA	DNeasy_Blood_&_Tissue_Kit_(Qiagen)	18S_V4, COI_658bp, COI_other, COI_313bp	single_annealing (18S, COI_658bp, COI_other), touchdown (COI_313bp)	95	25 (18S), 35 (COI_other & COI_658 bp), touchdown (COI_313bp)	50 (18S), 40 (COI_658bp), 48 (COI_other), touchdown (COI_313bp)	2	Illumina
Zizka et al 2018	2018	Genome	mock_community	benthic_macrofauna	NA	NA	COI_other	single_annealing	94	25	50	0	Illumina
